# Supplementary material for: Dietary Inulin Modulates Intestinal Health and Muscle Nutritional Composition in Juvenile Silver Pomfret (Pampus argenteus)
Source: Foods. 2026 Jul 5;15(13):2391. doi: 10.3390/foods15132391 (PMC13361336; doi:10.3390/foods15132391)
Supplement: Supplementary file 1 [file foods-15-02391-s001.zip]

Archive with 1 entries (1 files):
- foods-4346089-supplementary.pdf
